# Supplementary material for: High-throughput 5′P sequencing enables the study of degradation-associated ribosome stalls
Source: Cell Rep Methods. 2021 Apr 2;1(1):100001. doi: 10.1016/j.crmeth.2021.100001 (PMC9017187; doi:10.1016/j.crmeth.2021.100001)
Supplement: Table S1. (A) rRNA depletion oligos, related to STAR Methods; (B) Oligos used in HT-5Pseq, related to Figure 1 [file mmc2.xls]

## Sheet: Table S1A
Table S1A rRNA depeltion oligos
Oligo Name	Sequence 5' to 3'
5.8S-1	TATTCCAGGGGGCATGCCTGTTTGAGCGTCATT
5S-1	ACCATACGCGAAACTCAGGTGCTGCAATCT
15S-1	GTAAAAAATTTATAAGAATATGATGTTGGTTCA
15S-2	TCAGATTAAGCGCTAAATAAGGACATGACACAT
18S-1	GTTT GACCTCAAATCAGGTAGGAGTACCCGCTGAACT
18S-2	AAACTTTCAACAACGGATCTCTTGGTTCTCG
18S-3	TATCTGGTTGATCCTGCCAGTAGTCATATGCTTGTC
18S-4	CAAAGATTAAGCCATGCATGTCTAAGTATAAGC
18S-5	CAGTGAAACTGCGAATGGCTCATTAAATCAG
18S-6	CATGGTATAACTGTGGTAATTCTAGAGCTAATACATGC
18S-7	ACCCTTTGGAAGAGATGTATTTATTAGAT
18S-8	TGATGATTCATAATAACTTTTCGAATCGCATGGC
18S-9	TGGCGATGGTTCATTCAAATTTCTGCCCTATCAACTT
18S-10	TCCTAATTCAGGGAGGTAGTGACAATAAATAACGA
18S-11	TACCTTAACGAGGAACAATTGGAGGGCAAGTC
18S-12	AGCAGCCGCGGTAATTCCAGCTCCAATAGC
18S-13	CGTGTACTGGATTTCCAACGGGGCCTTT
18S-14	TTGAAAAAATTAGAGTGTTCAAAGCAGGCGT
18S-15	TTGCTCGAATATATTAGCATGGAATAATAGAAT
18S-16	GTAATGATTAATAGGGACGGTCGGGGGCAT
18S-17	TGCCAAGGACGTTTTCATTAATCAAGAACGA
18S-18	ACTATGCCGACTAGGGATCGGGTGGTGTT
18S-19	CTCGGCACCTTACGAGAAATCAAAGTC
18S-20	AGGTCCAGACACAATAAGGATTGACAGATTGA
18S-21	AGTTGGTGGAGTGATTTGTCTGCTTAATTGC
18S-22	CGCTACACTGACGGAGCCAGCGAGTCTAACC
25S-1	GACCTCAAATCAGGTAGGAGTACCCGCTGAACT
25S-2	GGAAAAGAAACCAACCGGGATTGCCTTAG
25S-3	CTTGGAACAGGACGTCATAGAGGGTGAGAATC
25S-4	AGAGTCGAGTTGTTTGGGAATGCAGCTCTAAGT
25S-5	CAGTGATGGAAAGATGAAAAGAACTTTGAAAAG
25S-6	TCTAACGTCTATGCGAGTGTTTGGGTGTAAAAC
25S-7	CAAGAGGTGCACAATCGACCGATCCTGATGT
25S-8	ATCGAACCATCTAGTAGCTGGTTCCTGCCGAAGT
25S-9	ACGTAGAGTTAAGGTGCCGGAATACACGCTC
25S-10	ATATGGATTCTTCACGGTAACGTAACTGAATG
25S-11	CTTAACAGCTTATCACCCCGGAATTGGTTTA
25S-12	TCCACAGGAAGGAATAGTTTTCATGCCAGGTCGTAC
25S-13	TCAAAGTGAAGAAATTCAACCAAGCGCGGGTAA
25S-14	GAGGGTGTAGAATAAGTGGGAGCTTCGGCGC
25S-15	ATAGGGAACGTGAGCTGGGTTTAGACCGTCG
25S-16	CTCTTCCTATCATACCGAAGCAGAATTCGG
25S-17	ACACAATATAGATGGATACGAATAAGGCGTC
25S-18	TACTGATGAATGTTACCGCAATAGTAATTG
25S-19	GAGGAACAGTTCATTCGGATAA
25S-20	AATCATTTGTATACGACTTAGATGTACAACGGG
21S-1	GTAAAAAGTAGAATAATAGATTTGAAATA
21S-2	TAGATTTAAAGAGATAATCATGGAGTATAA
21S-3	TATAAACTAATAAAGATCAGG
21S-4	CCGTAATGTAGACCGACTCAGGTATGTAAGTA

## Sheet: Table S1B
Table S1B. Oligonucleotides used for HT-5Pseq library preparation
Primer name	Purpose	Sequence (5'-3')
RNA_rP5_RND	To add UMI and common sequence to the RNAs	rCrUrUrUrCrCrCrUrArCrArCrGrArCrGrCrUrCrUrUrCrCrGrArUrCrUrNrNrNrNrNrNrNrN
5Pseq-dT	To do reverse transcription by using oligo-dT and add common sequence to the libraries	GTGACTGGAGTTCAGACGTGTGCTC TTCCGATCT TTTTTTTTTT
5Pseq-RT	To do reverse transcription by using random hexamer and add common sequence to the libraries	GTGACTGGAGTTCAGACGTGTGCTC TTCCGATCT NNNNNN
PE1.0	To generate library by PCR	ATGATACGGCGACCACCGAGATCTACACTCTTTCCCTACACGACGCTCTTCCGATC*T
PE2_MPX_01	To add multiplex barcode by PCR	CAAGCAGAAGACGGCATACGAGATCGTGATGTGACTGGAGTTCAGACGTGTGCTCTTCCGATC*T
PE2_MPX_02	To add multiplex barcode by PCR	CAAGCAGAAGACGGCATACGAGATACATCGGTGACTGGAGTTCAGACGTGTGCTCTTCCGATC*T
PE2_MPX_03	To add multiplex barcode by PCR	CAAGCAGAAGACGGCATACGAGATGCCTAAGTGACTGGAGTTCAGACGTGTGCTCTTCCGATC*T
PE2_MPX_04	To add multiplex barcode by PCR	CAAGCAGAAGACGGCATACGAGATTGGTCAGTGACTGGAGTTCAGACGTGTGCTCTTCCGATC*T
PE2_MPX_05	To add multiplex barcode by PCR	CAAGCAGAAGACGGCATACGAGATCACTGTGTGACTGGAGTTCAGACGTGTGCTCTTCCGATC*T
PE2_MPX_06	To add multiplex barcode by PCR	CAAGCAGAAGACGGCATACGAGATATTGGCGTGACTGGAGTTCAGACGTGTGCTCTTCCGATC*T
PE2_MPX_07	To add multiplex barcode by PCR	CAAGCAGAAGACGGCATACGAGATGATCTGGTGACTGGAGTTCAGACGTGTGCTCTTCCGATC*T
PE2_MPX_08	To add multiplex barcode by PCR	CAAGCAGAAGACGGCATACGAGATTCAAGTGTGACTGGAGTTCAGACGTGTGCTCTTCCGATC*T
PE2_MPX_09	To add multiplex barcode by PCR	CAAGCAGAAGACGGCATACGAGATCTGATCGTGACTGGAGTTCAGACGTGTGCTCTTCCGATC*T
PE2_MPX_10	To add multiplex barcode by PCR	CAAGCAGAAGACGGCATACGAGATAAGCTAGTGACTGGAGTTCAGACGTGTGCTCTTCCGATC*T
PE2_MPX_11	To add multiplex barcode by PCR	CAAGCAGAAGACGGCATACGAGATGTAGCCGTGACTGGAGTTCAGACGTGTGCTCTTCCGATC*T
PE2_MPX_12	To add multiplex barcode by PCR	CAAGCAGAAGACGGCATACGAGATTACAAGGTGACTGGAGTTCAGACGTGTGCTCTTCCGATC*T
PE2_MPX_13	To add multiplex barcode by PCR	CAAGCAGAAGACGGCATACGAGATTTGACTGTGACTGGAGTTCAGACGTGTGCTCTTCCGATC*T
PE2_MPX_14	To add multiplex barcode by PCR	CAAGCAGAAGACGGCATACGAGATGGAACTGTGACTGGAGTTCAGACGTGTGCTCTTCCGATC*T
PE2_MPX_15	To add multiplex barcode by PCR	CAAGCAGAAGACGGCATACGAGATTGACATGTGACTGGAGTTCAGACGTGTGCTCTTCCGATC*T
PE2_MPX_16	To add multiplex barcode by PCR	CAAGCAGAAGACGGCATACGAGATGGACGGGTGACTGGAGTTCAGACGTGTGCTCTTCCGATC*T
PE2_MPX_17	To add multiplex barcode by PCR	CAAGCAGAAGACGGCATACGAGATCTCTACGTGACTGGAGTTCAGACGTGTGCTCTTCCGATC*T
PE2_MPX_18	To add multiplex barcode by PCR	CAAGCAGAAGACGGCATACGAGATGCGGACGTGACTGGAGTTCAGACGTGTGCTCTTCCGATC*T
PE2_MPX_19	To add multiplex barcode by PCR	CAAGCAGAAGACGGCATACGAGATTTTCACGTGACTGGAGTTCAGACGTGTGCTCTTCCGATC*T
PE2_MPX_20	To add multiplex barcode by PCR	CAAGCAGAAGACGGCATACGAGATGGCCACGTGACTGGAGTTCAGACGTGTGCTCTTCCGATC*T
PE2_MPX_21	To add multiplex barcode by PCR	CAAGCAGAAGACGGCATACGAGATCGAAACGTGACTGGAGTTCAGACGTGTGCTCTTCCGATC*T
PE2_MPX_22	To add multiplex barcode by PCR	CAAGCAGAAGACGGCATACGAGATCGTACGGTGACTGGAGTTCAGACGTGTGCTCTTCCGATC*T
PE2_MPX_23	To add multiplex barcode by PCR	CAAGCAGAAGACGGCATACGAGATCCACTCGTGACTGGAGTTCAGACGTGTGCTCTTCCGATC*T
PE2_MPX_24	To add multiplex barcode by PCR	CAAGCAGAAGACGGCATACGAGATGCTACCGTGACTGGAGTTCAGACGTGTGCTCTTCCGATC*T
PE2_MPX_25	To add multiplex barcode by PCR	CAAGCAGAAGACGGCATACGAGATATCAGTGTGACTGGAGTTCAGACGTGTGCTCTTCCGATC*T
PE2_MPX_26	To add multiplex barcode by PCR	CAAGCAGAAGACGGCATACGAGATGCTCATGTGACTGGAGTTCAGACGTGTGCTCTTCCGATC*T
PE2_MPX_27	To add multiplex barcode by PCR	CAAGCAGAAGACGGCATACGAGATAGGAATGTGACTGGAGTTCAGACGTGTGCTCTTCCGATC*T
PE2_MPX_28	To add multiplex barcode by PCR	CAAGCAGAAGACGGCATACGAGATCTTTTGGTGACTGGAGTTCAGACGTGTGCTCTTCCGATC*T
PE2_MPX_29	To add multiplex barcode by PCR	CAAGCAGAAGACGGCATACGAGATTAGTTGGTGACTGGAGTTCAGACGTGTGCTCTTCCGATC*T
PE2_MPX_30	To add multiplex barcode by PCR	CAAGCAGAAGACGGCATACGAGATCCGGTGGTGACTGGAGTTCAGACGTGTGCTCTTCCGATC*T
* refers to S-linkage between the two bases. Barcodes are identified in bold black. Sequences are represented in 5’ to 3’orientation. # Oligonucleotide sequences © 2006-2015 Illumina, Inc. All rights reserved.
