# Supplementary material for: High-throughput 5′P sequencing enables the study of degradation-associated ribosome stalls
Source: Cell Rep Methods. 2021 Apr 2;1(1):100001. doi: 10.1016/j.crmeth.2021.100001 (PMC9017187; doi:10.1016/j.crmeth.2021.100001)
Supplement: Table S2. HT-5Pseq library cost estimates, related to Figure 1 [file mmc3.xls]

## Sheet: Table S2 library costs
Table S2. Cost for HT-5Pseq and 5PSeq library preparation
Cost for HT-5Pseq library preparation	Price in Swedish kronas (SEK)
Reagent	Manufacturer	Ref	Total units	Units/reaction	Total react	Total price (kr)	kr / reaction	Used per libary
Turbo Dnase	Thermo Fisher Scientific	AM1907	50	0.6	83.3333	1734	20.808	1
T4 RNA ligase 1	NEB	M0204L	5000	10	500	3303	6.606	1
SuperScript™ II Reverse Transcriptase	Thermo Fisher Scientific	18064071	40000	200	200	10510	52.55	1
DSN rRNA depletion	Evrogen	EA002	100	1	100	5000	50	1
Phusion Hi Fi PCR master mix	NEB	M0531S	100	10	10	1919	191.9	1
AMPure Beads	Beckman Coulter	A63881	60000	80	750	8637	11.516	4
Agilent high-sensitivity DNA kit	Agilent	5067-4626	110	1	110	4371	39.7364	1
dsDNA HS assay kit for Qubit 2.0	Thermo Fisher Scientific	Q32854	500	1	500	2300	4.6	1
Total cost for per library							407.664
Cost for 5Pseq library preparation
Reagent	Manufacturer	Ref	Total units	Units/reaction	Total react	Total price (kr)	kr / reaction	Used per libary
Turbo Dnase	Thermo Fisher Scientific	AM1907	50	2	25	1734	69.36	1
T4 RNA ligase 1	NEB	M0204L	5000	20	250	3303	13.212	1
Ribo-Zero Gold rRNA Removal Kit (Yeast)	Illumina	MRZY1324	24	1	24	18500	770.833	1
SuperScript™ II Reverse Transcriptase	Thermo Fisher Scientific	18064071	40000	400	100	10510	105.1	1
T4 DNA ligase	NEB	M0202L	100000	800	125	3258	26.064	1
Dynabeads M-280 streptavidin	Thermo Fisher Scientific	11205D	2000	20	100	4503	45.03	1
NEBNext end repair module	NEB	E6050L	100	1	100	4075	40.75	1
Klenow fragment	NEB	M0212L	1000	7.5	133.333	3021	22.6575	1
Phusion Hi Fi PCR master mix	NEB	M0531S	100	10	10	1919	191.9	1
AMPure Beads	Beckman Coulter	A63881	60000	80	750	8637	11.516	11
Agilent high-sensitivity DNA kit	Agilent	5067-4626	110	1	110	4371	39.7364	1
dsDNA HS assay kit for Qubit 2.0	Thermo Fisher Scientific	Q32854	500	1	500	2300	4.6	1
Total cost for per library							1451.32
